# Supplementary material for: Nanosensors Based on Structural Memory Carbon Nanodots for Ag+ Fluorescence Determination
Source: Nanomaterials (Basel). 2021 Oct 12;11(10):2687. doi: 10.3390/nano11102687 (PMC8537853; doi:10.3390/nano11102687)
Supplement: Supplementary file 1 [file nanomaterials-11-02687-s001.zip]

Archive with 1 entries (1 files):
- nanomaterials-1339271-supplementary.pdf
